# Supplementary material for: Recognition of Connective Tissue Disease-Related Interstitial Pneumonia Based on Histological Score—A Validation Study of an Online Diagnostic Decision Support Tool
Source: Diagnostics (Basel). 2021 Jul 28;11(8):1359. doi: 10.3390/diagnostics11081359 (PMC8394442; doi:10.3390/diagnostics11081359)
Supplement: Supplementary file 1 [file diagnostics-11-01359-s001.zip]

Archive with 1 entries (1 files):
- diagnostics-1293330-supplementary.pdf
